# Supplementary material for: Comparative Analysis of Extracellular Vesicle and Virus Co-Purified Fractions Produced by Contemporary Influenza A and B Viruses in Different Human Cell Lines
Source: Viruses. 2025 Nov 4;17(11):1470. doi: 10.3390/v17111470 (PMC12656816; doi:10.3390/v17111470)
Supplement: Supplementary file 1 [file viruses-17-01470-s001.zip]

Archive with 1 entries (1 files):
- viruses-3908818-supplementary.pdf
